# Supplementary material for: Standardizing Neonatal Body Composition Assessment Using Air Displacement Plethysmography: Insights from the Bavarian Experience
Source: Children (Basel). 2025 Jun 4;12(6):733. doi: 10.3390/children12060733 (PMC12191154; doi:10.3390/children12060733)
Supplement: Supplementary file 1 [file children-12-00733-s001.zip]

Archive with 1 entries (1 files):
- children-3637930-supplementary.pdf
